# Supplementary material for: Establishment of a Pretreatment Nomogram to Predict the 6-Month Mortality Rate of Patients with Advanced Biliary Tract Cancers Undergoing Gemcitabine-Based Chemotherapy
Source: Cancers (Basel). 2021 Jun 23;13(13):3139. doi: 10.3390/cancers13133139 (PMC8268608; doi:10.3390/cancers13133139)
Supplement: Supplementary file 1 [file cancers-13-03139-s001.zip]

Archive with 1 entries (1 files):
- cancers-1245576-supplementary.pdf
